# Supplementary material for: Transdermal Delivery of Macromolecules Using Two-in-One Nanocomposite Device for Skin Electroporation
Source: Pharmaceutics. 2021 Oct 28;13(11):1805. doi: 10.3390/pharmaceutics13111805 (PMC8624044; doi:10.3390/pharmaceutics13111805)
Supplement: Supplementary file 1 [file pharmaceutics-13-01805-s001.zip]

Archive with 1 entries (1 files):
- pharmaceutics-1421058-supp-for conversion.pdf
